# Supplementary material for: Systematic Echocardiographic Assessment of the Univentricular Heart Across the Stages of Fontan Palliation: A Practical Guide with Focus on Emerging 3D and 4D Imaging Modalities and Thromboembolic Complications from AEPC Imaging Working Group
Source: J Clin Med. 2026 May 5;15(9):3520. doi: 10.3390/jcm15093520 (PMC13165035; doi:10.3390/jcm15093520)
Supplement: Supplementary file 1 [file jcm-15-03520-s001.zip]

Archive with 30 entries (30 files):
- jcm-4247224-supplementary materials.pdf
- Movie  S9 A BST Glenn Elementi multimediali1.mp4
- Movie S10 A.mp4
- Movie S10B.mp4
- Movie S11 A.mp4
- Movie S11 B.mp4
- Movie S11 C.mp4
- Movie S12 A.mp4
- Movie S12 B.mp4
- Movie S13 A.mp4
- Movie S14.mp4
- Movie S15 A.mp4
- Movie S15 B.mp4
- Movie S16 A.mp4
- Movie S16 B.mp4
- Movie S1A.mp4
- Movie S1B.mp4
- Movie S1C.mp4
- Movie S2.mp4
- Movie S3A.mp4
- Movie S3B.mp4
- Movie S3C.mp4
- Movie S4A.mp4
- Movie S4B.mp4
- Movie S5.mp4
- Movie S6.mp4
- Movie S7.mp4
- Movie S8.mp4
- Movie S9.mp4
- Supplemental Movie S1.avi
